# Supplementary material for: Synthesis and X-ray characterization of 15- and 16-vertex closo-carboranes
Source: Nat Commun. 2020 Nov 23;11:5943. doi: 10.1038/s41467-020-19661-5 (PMC7683565; doi:10.1038/s41467-020-19661-5)
Supplement: Supplementary file 3 — Supplementary Data 1 [file 41467_2020_19661_MOESM3_ESM.txt]

68
4b-coordinate
Si      3.429900   -0.555300    1.063600
C      -1.835900   -0.891500   -0.028800
Si     -3.475100   -0.617900    0.983200
B      -1.782300   -0.471800   -1.649900
H      -2.714000    0.052700   -2.152600
C       4.447500   -2.138400    1.174400
H       4.839800   -2.451900    0.202900
H       5.297900   -1.988000    1.848200
H       3.846700   -2.963600    1.569200
B       0.842500   -2.074100    0.446300
H       1.233800   -2.802000    1.299300
C      -5.325500    0.745100   -0.749700
H      -5.506500   -0.230700   -1.192400
C       2.809800   -0.069100    2.777700
H       2.162100    0.812500    2.751600
H       2.236800   -0.886400    3.227600
H       3.653300    0.153100    3.440000
B       0.836000    0.368200   -0.299100
H       1.227100    1.446900    0.004500
C       4.459400    0.840800    0.321700
B       1.800500   -2.115400   -1.094200
H       2.678500   -2.904200   -1.175400
C       1.901400   -0.889100   -0.054300
C       4.284700    2.176800    0.727300
H       3.543900    2.421500    1.483700
B       1.797600   -0.450100   -1.601200
H       2.673600    0.161300   -2.106400
C       5.048200    3.208600    0.179300
H       4.891900    4.231700    0.509400
C       6.010700    2.925500   -0.790000
H       6.606200    3.726900   -1.218100
C       6.206800    1.607700   -1.205900
H       6.956200    1.379500   -1.958500
C       5.440200    0.581100   -0.654500
H       5.612600   -0.436800   -0.994600
C      -3.049200   -0.338500    2.799400
H      -2.436500    0.552000    2.964800
H      -3.974700   -0.220800    3.373600
H      -2.505800   -1.194700    3.211300
C      -4.540200   -2.166000    0.835200
H      -4.881700   -2.351900   -0.186300
H      -3.994600   -3.054200    1.168000
H      -5.424900   -2.055900    1.471900
C      -4.398000    0.878900    0.300700
C      -4.206900    2.165000    0.839200
H      -3.505200    2.313100    1.655700
C      -4.904500    3.269300    0.348300
H      -4.737100    4.251500    0.781100
C      -5.816100    3.110700   -0.696000
H      -6.360900    3.968700   -1.079500
C      -6.026500    1.844800   -1.244600
H      -6.736000    1.713600   -2.056600
B      -0.316600   -0.631100    0.812900
H      -0.305700   -0.289900    1.944200
B      -1.773300   -2.142600   -1.145300
H      -2.697300   -2.867600   -1.272600
B      -0.873500    0.448600   -0.464900
H      -1.291400    1.529500   -0.224600
B      -0.865900   -2.242900    0.349600
H      -1.275400   -3.013500    1.151600
B      -0.829800   -1.645200   -2.526000
H      -1.247900   -1.968900   -3.587900
B       0.858400   -1.629500   -2.479400
H       1.289100   -1.951800   -3.538200
B      -0.010700    0.002800   -2.084200
H       0.013700    0.861100   -2.902700
B      -0.002600   -2.767100   -1.244500
H       0.027100   -3.936500   -1.445100
