# Supplementary material for: Synthesis and X-ray characterization of 15- and 16-vertex closo-carboranes
Source: Nat Commun. 2020 Nov 23;11:5943. doi: 10.1038/s41467-020-19661-5 (PMC7683565; doi:10.1038/s41467-020-19661-5)
Supplement: Supplementary file 4 — Supplementary Data 2 [file 41467_2020_19661_MOESM4_ESM.txt]

70
5b-coordinate
Si      2.734700   -0.001600    1.252500
B       1.374500   -2.692100    0.519200
H       2.019800   -3.054300    1.442500
Si     -2.734400   -0.001400    1.252800
B       0.000200   -1.563200    1.107800
H       0.000300   -1.389000    2.274100
C       2.018100    0.642600    2.873900
H       1.730700   -0.179600    3.535600
H       2.784300    1.231900    3.389600
H       1.143200    1.283500    2.737100
B      -0.000200   -3.772100   -1.896400
H      -0.000300   -4.678700   -2.662200
C       4.208100   -1.109500    1.645700
H       4.618800   -1.606100    0.763300
H       5.002300   -0.498400    2.088700
H       3.939900   -1.884800    2.368900
B       2.055200   -1.918800   -0.980200
H       3.200100   -1.707300   -1.196400
C       3.280700    1.442200    0.169300
B      -0.916400   -0.670500   -1.445100
H      -1.440000    0.242100   -1.986500
C       4.321900    1.294800   -0.766900
H       4.810500    0.331900   -0.887500
B      -0.953400   -2.350500   -2.282300
H      -1.430600   -2.292500   -3.367400
C       4.747300    2.365400   -1.553400
H       5.551800    2.224400   -2.269400
B       0.953000   -2.350500   -2.282400
H       1.430000   -2.292500   -3.367700
C       4.140700    3.615100   -1.418900
H       4.471100    4.450200   -2.029800
B       0.916500   -0.670500   -1.445200
H       1.440100    0.242000   -1.986700
C       3.110700    3.788200   -0.493800
H       2.637300    4.759400   -0.380700
C       2.689100    2.713500    0.289600
H       1.888700    2.874500    1.006700
C      -2.017600    0.643300    2.873900
H      -1.729100   -0.178600    3.535400
H      -1.143400    1.285100    2.736700
H      -2.784100    1.231900    3.390000
C      -4.207600   -1.109400    1.646600
H      -4.618300   -1.606300    0.764300
H      -3.939000   -1.884500    2.369800
H      -5.001700   -0.498300    2.089500
C      -3.280700    1.442100    0.169300
C      -2.688300    2.713100    0.288100
H      -1.886900    2.874100    1.004300
C      -3.110200    3.787600   -0.495300
H      -2.636000    4.758600   -0.383400
C      -4.141400    3.614500   -1.419100
H      -4.472000    4.449600   -2.030100
C      -4.748800    2.365100   -1.552200
H      -5.554300    2.224200   -2.267200
C      -4.323100    1.294800   -0.765500
H      -4.812400    0.332000   -0.885000
B       0.000100   -0.123000   -0.047900
H       0.000200    1.018900    0.258700
B      -1.374300   -2.691900    0.519400
H      -2.019500   -3.054100    1.442800
B      -0.000000   -3.851600   -0.040700
H      -0.000000   -4.829300    0.632300
C      -1.371700   -1.016400    0.274600
C       1.372000   -1.016600    0.274400
B       1.470800   -3.555200   -0.985500
H       2.282100   -4.417900   -1.063900
B      -2.055200   -1.918600   -0.979900
H      -3.200100   -1.706900   -1.195900
B      -1.471000   -3.555100   -0.985300
H      -2.282400   -4.417700   -1.063500
